# Supplementary material for: Inhibition of Thioredoxin Reductase by Santamarine Conferring Anticancer Effect in HeLa Cells
Source: Front Mol Biosci. 2021 Aug 18;8:710676. doi: 10.3389/fmolb.2021.710676 (PMC8416462; doi:10.3389/fmolb.2021.710676)
Supplement: Supplementary file 2 [file DataSheet2.xlsx]

## Sheet: Figure 1
Figure 1
	Purity analysis of santamarine by HPLC.

## Sheet: Figure 2A
Figure 2A
	Cell viability of cancer cell lines (HeLa, HepG2, HL-60 and MDA-MB-231) and noncancerous cell line (BEAS-2B) treated with santamarine for 48 h.
Santamarine concentration（μM）	HeLa						HepG2						HL-60						MDA-MB-231						BEAS-2B
0	99.9939	101.831	98.3748	99.2346	101.858	100.446	101.994	99.5913	101.101	98.3632	103.195	99.6182	101.318	102.818	95.5314	99.2754	106.844	98.2488	99.4939	102.818	95.5314	99.2754	101.844	98.2488	100.144	102.818	99.5314	99.2754	101.844	98.2488
5	89.5563	88.2179	88.1676	87.8508	90.3976	86.0184	92.1803	92.4301	90.5174	94.4036	91.5983	91.0144	86.3516	85.5153	83.281	88.5918	85.3035	89.3639	84.5041	85.5153	83.281	85.5918	84.3035	84.3639	91.0045	90.5153	93.281	95.5918	94.3035	94.3639
10	75.1421	74.8995	72.7487	75.828	74.4867	72.7205	79.6578	81.0678	82.8867	80.1819	78.3702	83.1486	61.0522	62.2544	63.6514	66.8051	62.7134	61.5378	78.2112	76.2544	78.6514	80.8051	74.7134	76.5378	88.4465	87.2544	88.6514	87.8051	89.7134	86.5378
20	50.4221	53.0016	56.8942	55.0801	52.253	47.0168	65.9428	66.229	64.0483	65.4979	63.2831	65.4372	49.7653	50.1546	48.1312	47.8623	52.2246	50.5652	70.1386	69.1546	68.1312	67.8623	68.2246	72.5652	85.7574	84.1546	86.1312	83.8623	88.2246	84.5652
40	31.5307	30.2591	33.9256	36.5181	28.5235	29.4229	48.0509	43.6391	47.404	49.109	50.3772	46.2964	33.2105	33.7359	31.0507	30.2335	35.004	36.3647	34.2906	33.7359	36.0507	30.2335	35.004	31.3647	79.788	73.7359	76.0507	80.2335	81.004	79.3647
80	23.453	25.4001	21.2501	23.7703	21.5509	22.3171	25.2402	29.8001	22.1897	26.5788	24.3641	20.8471	18.6006	23.8365	16.6578	18.3543	22.2343	23.7359	20.778	23.8365	24.6578	20.3543	17.2343	23.7359	63.9963	63.8366	64.6578	60.3543	67.2343	61.7359

## Sheet: Figure 2B
Figure 2B
	HeLa cell viability assays in 24, 48, and 72 h treated with santamarine.
Santamarine concentration（μM）	24 h						48 h						72 h
0	100.429	101.831	98.3748	99.2346	101.858	100.446	99.9939	101.831	98.3748	99.2346	101.858	100.446	100.416	101.831	98.3748	99.2346	101.858	100.446
5	90.584	88.1297	91.0957	92.4502	89.215	90.6195	89.5563	88.2179	88.1676	87.8508	90.3976	86.0184	76.1763	78.4995	76.6513	75.2622	71.1676	73.7722
10	85.6014	84.3928	83.0059	88.3731	85.2838	81.5964	75.1421	74.8995	72.7487	75.828	74.4867	72.7205	57.0052	56.7564	57.1855	59.6781	54.828	56.999
20	74.0444	75.5882	72.2386	72.2538	73.4576	70.6559	50.4221	53.0016	56.8942	55.0801	52.253	47.0168	41.0724	94.0202	84.9322	80.1357	75.2919	76.1123
40	48.8678	47.734	49.6058	49.2863	48.084	49.2558	31.5307	30.2591	33.9256	36.5181	28.5235	29.4229	26.8021	27.7501	29.7539	25.2745	24.5052	27.6396
80	34.8055	32.8489	37.8405	36.4709	35.0099	31.0143	23.453	25.4001	21.2501	23.7703	21.5509	22.3171	16.513	17.1821	12.9378	13.5532	14.5787	19.5298

## Sheet: Figure 3A and B
Figure 3A
	WT TrxR1 was inhibited by santamarine for 2 h in a dose-dependent manner compared with the U498C TrxR and GR.
Santamarine concentration（μM）	WT TrxR1			U498C			GR
0	100.628	100.27	101.662	100.264	99.4476	99.7367	100.297	101.807	99.0545
5	85.7585	82.6681	87.6037	105.65	101.216	103.543	100.901	103.053	101.58
10	71.3106	69.7495	73.2388	105.598	104.579	105.333	101.802	98.4561	103.741
25	54.1796	54.4399	53.3775	106.42	107.612	104.649	97.2973	99.9478	95.9152
50	20.9556	21.9347	20.2055	109.656	108.338	108.963	93.6937	91.4706	92.5454
Figure 3B
	WT TrxR1 was inhibited by santamarine in a time-dependent manner.
Time (min)	50 μM santamarine
30	44.5545	42.1828	46.667
45	24.6646	26.4774	23.7475
60	20.9556	20.2286	21.4076

## Sheet: Figure 3C
Figure 3C
	Molecular docking of santamarine and TrxR1 protein. The C-terminal position 498 of chain A of mouse TrxR1 was covalently docked with santamarine through the covalent docking protocol in the Schrödinger Suite 2015-1 program. The green cartoon indicates the monomer of TrxR1. The interaction between TrxR1 active site residues and santamarine is shown in orange and magenta sticks.

## Sheet: Figure 4A
Figure 4A
	Original files for microscopy images
	Santamarine inhibited TrxR activity in live HeLa cells, as assessed by TRFS-green imaging.
		Phase contrast images							Fluorescence images
Control
10 μM
25 μM
50 μM

## Sheet: Figure 4B
Figure 4B
	TrxR activity of HeLa cells following santamarine treatment was evaluated by the endpoint insulin reduction assay.
	Concentation-dependent
Santamarine concentration（μM）	Cellular TrxR activity
0	100.63	99.8983	99.2272
10	82.2221	81.5005	82.2727
25	47.7161	48.2095	45.3818
50	20.2799	18.4399	23.3775
	Time-dependent
Time (h)	50 μM santamarine
6	43.9397	45.9005	40.6624
12	35.8901	37.4102	33.6261
24	20.2799	22.9585	18.43

## Sheet: Figure 4C and 4D
Figure 4C
	The effect of knockdown of TrxR on santamarine cytotoxicity.
Santamarine concentration（μM）	HeLa-shTN						HeLa-shTrxR1
0	100.375	100.465	102.716	98.2253	104.106	98.2471	100.038	101.255	98.1744	99.6899	99.1682	102.696
5	91.8441	90.7738	91.5322	88.0728	92.0449	93.0966	87.8911	97.4291	94.398	94.8701	94.6465	88.0129
10	80.3725	81.3619	82.6906	82.0153	80.1976	79.0826	72.2028	76.5595	70.2862	73.1806	71.3794	73.516
20	56.7961	52.7559	59.6193	58.1817	58.3778	55.9659	42.7166	40.6154	96.1123	45.1806	90.4974	44.4104
40	39.4348	41.3401	37.1144	37.2015	40.4906	36.5045	23.1729	23.5533	24.3483	19.0378	23.603	26.7707
80	28.52	30.7084	27.7461	25.4808	28.5461	29.2135	16.6136	18.2303	19.4229	15.2117	15.4912	17.5284
Figure 4D
	The effect of overexpression of TrxR on santamarine cytotoxicity.
Santamarine concentration（μM）	HEK-IRES						HEK-TrxR1
0	100.027	101.23	99.4229	100.212	99.4912	101.528	100.429	100.116	98.9137	99.1198	99.3852	101.248
5	95.8837	92.0999	98.1993	96.7334	95.2179	97.2924	97.6111	95.8727	97.4545	96.2622	98.6591	97.0872
10	90.0191	91.0937	90.721	93.9011	91.8825	89.4229	95.8634	95.6629	94.2447	93.5078	96.9618	96.5451
20	80.3662	81.5968	79.8638	78.603	80.4229	80.808	86.1347	87.6266	85.1811	85.6625	86.9147	87.9317
40	61.2725	61.3794	45.5533	64.2365	60.9198	60.3173	73.205	73.4305	79.3286	71.5917	72.2047	74.562
80	41.9948	42.1004	43.1998	40.7339	41.2184	41.2929	52.7982	55.8732	52.455	50.2627	58.6596	51.0877

## Sheet: Figure 5A
Figure 5A
	Original files for microscopy images
	HeLa cells were stained with DCFH-DA after treating with vehicle (control) or santamarine at indicated concentrations for 6 h, and analyzed by fluorescence microscope.
		Phase contrast images							Fluorescence images
Control
10 μM
25 μM
50 μM

## Sheet: Figure 5B
Figure 5B
	Original files for microscopy images
	HeLa cells were stained with DHE after treating with vehicle (control) or santamarine at indicated concentrations for 6 h, and analyzed by fluorescence microscope.
		Phase contrast images							Fluorescence images
Control
10 μM
25 μM
50 μM

[truncated: 7 more sheets: Figure 5C and D, Figure 6A, Figure 6B, Figure 6D, Figure S1, Figure S2, Figure S3]
